# Supplementary material for: Characterization of Transcriptional Changes in ERG Rearrangement-Positive Prostate Cancer Identifies the Regulation of Metabolic Sensors Such as Neuropeptide Y
Source: PLoS One. 2013 Feb 4;8(2):e55207. doi: 10.1371/journal.pone.0055207 (PMC3563644; doi:10.1371/journal.pone.0055207)
Supplement: Table S1 — Genes differentially regulated in prostate cancer determined in a meta-analysis of published gene expression data. (XLS) [file pone.0055207.s006.xls]

## Sheet: table S1
Table S1 Genes differentially regulated in prostate cancer determined in a meta-analysis of published gene expression data. Genes are listed when a minimum of 1.5-fold regulated with a corrected p-value < 0.1. Up-regulated genes are shown in red and down-regulated genes in green. More than 2-fold regulated genes are mentioned in bold letters.
A) Prostate cancer compared to bening prostate tissue						B) ERG+ prostate cancer compared to ERG- prostate cancer
GeneID	Gene symbol	Weighted average fold- change	Weighted average log fold-change	Fisher's combined p-value, Benjamini-Hochberg corrected		GeneID	Gene symbol	Weighted average fold-change	Weighted average log fold-change	Fisher's combined p-value, Benjamini-Hochberg corrected
23600	AMACR	11.4052	3.51162	<0.001		10321	CRISP3	9.3192	3.22021	<0.001
445347	TRGC1	5.04535	2.33495	<0.001		1280	COL2A1	3.76059	1.91096	<0.001
3249	HPN	4.02742	2.00985	<0.001		776	CACNA1D	3.55459	1.82968	<0.001
6493	SIM2	3.96295	1.98658	<0.001		51365	PLA1A	3.495	1.80529	<0.001
10321	CRISP3	3.81607	1.93209	<0.001		3109	HLA-DMB	3.25752	1.70378	<0.001
2346	FOLH1	3.533	1.82089	<0.001		7941	PLA2G7	3.18722	1.6723	<0.001
10611	PDLIM5	3.52546	1.81781	<0.001		23600	AMACR	3.02125	1.59514	0.00823313
3223	HOXC6	3.47967	1.79895	<0.001		221395	GPR116	2.58028	1.36753	<0.001
81285	OR51E2	3.35292	1.74542	<0.001		2153	F5	2.53215	1.34036	<0.001
1365	CLDN3	3.28314	1.71508	<0.001		83988	NCALD	2.35476	1.23558	<0.001
9518	GDF15	3.16943	1.66423	<0.001		3783	KCNN4	2.33598	1.22402	<0.001
286527	TMSB15A	2.97062	1.57076	<0.001		8605	PLA2G4C	2.31016	1.20799	<0.001
11013	TMSB15A	2.97062	1.57076	<0.001		10551	AGR2	2.26562	1.1799	<0.001
2078	ERG	2.93356	1.55265	<0.001		3642	INSM1	2.25518	1.17324	<0.001
10551	AGR2	2.92664	1.54924	<0.001		347	APOD	2.14466	1.10075	<0.001
3817	KLK2	2.77785	1.47397	0.000916686		2152	F3	2.08441	1.05964	<0.001
64087	MCCC2	2.69425	1.42989	<0.001		4852	NPY	2.07092	1.05027	0.0139664
4852	NPY	2.68573	1.42532	<0.001		9645	MICAL2	2.03265	1.02336	<0.001
7033	TFF3	2.65381	1.40807	<0.001		9547	CXCL14	2.00167	1.0012	0.00474511
2354	FOSB	2.63636	1.39855	<0.001		91227	GGTLC2	1.96688	0.975909	<0.001
51280	GOLM1	2.62643	1.3931	<0.001		2678	GGT1	1.96688	0.975909	<0.001
8671	SLC4A4	2.61406	1.38629	<0.001		27324	TOX3	1.95417	0.966554	<0.001
10103	TSPAN1	2.60447	1.38099	<0.001		2690	GHR	1.93285	0.950728	<0.001
57460	PPM1H	2.52073	1.33384	<0.001		4071	TM4SF1	1.93013	0.948696	<0.001
999	CDH1	2.50464	1.3246	<0.001		1131	CHRM3	1.91823	0.939773	<0.001
54795	TRPM4	2.47378	1.30672	<0.001		3710	ITPR3	1.9044	0.929335	<0.001
1960	EGR3	2.4556	1.29608	<0.001		728441	GGT2	1.88774	0.916657	<0.001
65108	MARCKSL1	2.35823	1.2377	<0.001		26585	GREM1	1.88668	0.915847	0.0180903
2203	FBP1	2.3433	1.22854	<0.001		5054	SERPINE1	1.87616	0.907781	0.00225677
10645	CAMKK2	2.31037	1.20812	<0.001		1311	COMP	1.86281	0.897483	0.0118292
729238	SFTPA2	2.30144	1.20254	0.000555105		92086	GGTLC1	1.85746	0.89333	<0.001
2065	ERBB3	2.30079	1.20213	<0.001		4646	MYO6	1.82477	0.867711	<0.001
10221	TRIB1	2.28476	1.19204	<0.001		221061	FAM171A1	1.81253	0.858006	<0.001
23327	NEDD4L	2.28009	1.18909	<0.001		3249	HPN	1.80914	0.855305	0.0223881
7941	PLA2G7	2.24918	1.1694	<0.001		3790	KCNS3	1.80852	0.85481	<0.001
2705	GJB1	2.2335	1.15931	<0.001		6424	SFRP4	1.77705	0.829484	0.0169695
7113	TMPRSS2	2.20287	1.13939	0.0794506		3280	HES1	1.75551	0.811894	<0.001
8473	OGT	2.19571	1.13469	<0.001		1124	CHN2	1.74419	0.802561	<0.001
47		2.17552	1.12136	<0.001		397	ARHGDIB	1.74359	0.802063	<0.001
1803	DPP4	2.17537	1.12126	0.0128756		56892	C8orf4	1.72536	0.786901	<0.001
27324	TOX3	2.17312	1.11977	<0.001		4015	LOX	1.72311	0.785014	<0.001
9073	CLDN8	2.17156	1.11873	<0.001		8612	PPAP2C	1.70952	0.773588	<0.001
4841	NONO	2.16896	1.117	<0.001		2650	GCNT1	1.70657	0.771102	0.00522649
354	KLK3	2.16574	1.11486	0.000950442		51334	PRR16	1.69702	0.763	0.00911932
4072	EPCAM	2.14926	1.10384	<0.001		51703	ACSL5	1.69471	0.76104	<0.001
51365	PLA1A	2.14417	1.10042	<0.001		5140	PDE3B	1.69125	0.758091	<0.001
10257	ABCC4	2.12852	1.08985	<0.001		5265	SERPINA1	1.68752	0.754908	0.0118562
2330	FMO5	2.10804	1.0759	<0.001		10656	KHDRBS3	1.67168	0.7413	<0.001
2023	ENO1	2.0894	1.06309	0.0304631		6659	SOX4	1.67061	0.740371	0.00609362
2353	FOS	2.04585	1.0327	<0.001		9052	GPRC5A	1.6556	0.727355	0.0329361
1298	COL9A2	2.04299	1.03068	<0.001		7058	THBS2	1.65559	0.727342	0.0189358
116285	ACSM1	2.04291	1.03062	<0.001		1298	COL9A2	1.64281	0.716169	0.0939196
2194	FASN	2.01375	1.00988	<0.001		8505	PARG	1.63124	0.705967	<0.001
7060	THBS4	2.01276	1.00918	<0.001		634	CEACAM1	1.62521	0.700622	0.00139473
776	CACNA1D	2.00416	1.003	<0.001		3708	ITPR1	1.62477	0.700236	<0.001
55521	TRIM36	2.0038	1.00274	<0.001		100292046	NA	1.62367	0.699259	<0.001
2650	GCNT1	2.00333	1.0024	<0.001		100294156	NA	1.62367	0.699259	<0.001
1364	CLDN4	1.96342	0.973372	<0.001		100293534	C4B	1.62367	0.699259	<0.001
1316	KLF6	1.95995	0.970818	<0.001		721	C4B	1.62367	0.699259	<0.001
4953	ODC1	1.95793	0.969329	<0.001		720	C4A	1.62367	0.699259	<0.001
253190	SERHL2	1.95174	0.96476	<0.001		9404	LPXN	1.60672	0.684121	<0.001
3164	NR4A1	1.95167	0.964713	<0.001		654364	NME1-NME2	1.60402	0.681696	<0.001
26872	STEAP1	1.94373	0.958831	<0.001		4831	NME1-NME2	1.60402	0.681696	<0.001
23310	NCAPD3	1.92938	0.94814	0.00492469		54829	ASPN	1.60203	0.679901	0.00998731
8013	NR4A3	1.92089	0.941773	0.0112517		728239	MAGED4B	1.59569	0.674185	<0.001
3875	KRT18	1.89834	0.924742	<0.001		81557	MAGED4B	1.59569	0.674185	<0.001
10481	HOXB13	1.88945	0.917968	<0.001		9201	DCLK1	1.59191	0.670757	<0.001
7832	BTG2	1.88146	0.911853	<0.001		272	AMPD3	1.59136	0.670264	<0.001
23286	WWC1	1.87337	0.905637	<0.001		8766	RAB11A	1.58879	0.66793	<0.001
8501	SLC43A1	1.86801	0.901504	<0.001		2983	GUCY1B3	1.58847	0.667635	<0.001
7538	ZFP36	1.85918	0.894663	<0.001		9734	HDAC9	1.58803	0.667239	0.00181559
26750	RPS6KC1	1.85436	0.890921	<0.001		65108	MARCKSL1	1.58759	0.666842	<0.001
4646	MYO6	1.83534	0.876048	<0.001		2643	GCH1	1.5855	0.664935	0.00998731
5034	P4HB	1.8349	0.875701	<0.001		7052	TGM2	1.58344	0.663059	<0.001
23316	CUX2	1.82275	0.866117	<0.001		6696	SPP1	1.58141	0.661207	0.00675655
901	CCNG2	1.80786	0.854286	<0.001		1847	DUSP5	1.57767	0.657797	0.0728756
202	AIM1	1.80779	0.854225	<0.001		10631	POSTN	1.57757	0.6577	0.0103407
2153	F5	1.80626	0.853004	<0.001		6296	ACSM3	1.57576	0.656046	0.0557444
10362	HMG20B	1.80229	0.849827	<0.001		5597	MAPK6	1.57387	0.654313	<0.001
10396	ATP8A1	1.79514	0.8441	<0.001		2532	DARC	1.57016	0.650911	0.00586742
5792	PTPRF	1.7947	0.843747	0.0021766		10397	NDRG1	1.5694	0.650216	<0.001
10954	PDIA5	1.79049	0.840353	<0.001		4072	EPCAM	1.56871	0.649583	<0.001
79689	STEAP4	1.78931	0.839405	<0.001		7358	UGDH	1.56476	0.64594	<0.001
26018	LRIG1	1.78904	0.839185	<0.001		3383	ICAM1	1.5624	0.643767	0.00122814
4170	MCL1	1.78747	0.83792	<0.001		7074	TIAM1	1.5617	0.643121	<0.001
51809	GALNT7	1.78723	0.837726	<0.001		2195	FAT1	1.55864	0.640287	<0.001
2288	FKBP4	1.78501	0.83593	<0.001		6675	UAP1	1.55553	0.637409	<0.001
25805	BAMBI	1.78408	0.835179	0.0112127		123	PLIN2	1.55503	0.636938	<0.001
3109	HLA-DMB	1.77426	0.827216	<0.001		51170	HSD17B11	1.55307	0.635125	<0.001
1612	DAPK1	1.77268	0.825933	<0.001		633	BGN	1.54977	0.63205	<0.001
23097	CDK19	1.77199	0.825366	<0.001		4953	ODC1	1.54971	0.631999	0.00195469
155066	ATP6V0E2	1.7699	0.823665	<0.001		51761	ATP8A2	1.54932	0.631638	0.00522649
1968	EIF2S3	1.76559	0.820148	0.0339348		2982	GUCY1A3	1.54797	0.630376	<0.001
6675	UAP1	1.76286	0.817919	<0.001		4830	NME1	1.54361	0.626305	<0.001
25874	BRP44	1.76229	0.817451	<0.001		7837	PXDN	1.54243	0.625208	<0.001
4604	MYBPC1	1.75992	0.815507	<0.001		81831	NETO2	1.53987	0.622806	0.00620604
23231	SEL1L3	1.75913	0.814863	<0.001		4582	MUC1	1.53578	0.61897	0.0690714
7163	TPD52	1.75695	0.813076	0.00513322		79689	STEAP4	1.53528	0.618499	0.0265926
58473	PLEKHB1	1.75656	0.812755	<0.001		5192	PEX10	1.53198	0.615398	0.00480593
10945	KDELR1	1.75327	0.810051	0.00618638		51176	LEF1	1.53065	0.614144	0.00142657
638	BIK	1.75325	0.810034	<0.001		10606	PAICS	1.52264	0.606578	<0.001
4929	NR4A2	1.74991	0.807282	<0.001		1009	CDH11	1.52194	0.605909	0.0118684
553158	PRR5-ARHGAP8	1.74919	0.806687	<0.001		8507	ENC1	1.52176	0.60574	<0.001
23779	PRR5-ARHGAP8	1.74919	0.806687	<0.001		216	ALDH1A1	1.5203	0.604359	0.00794637
5799	PTPRN2	1.74789	0.805613	<0.001		3615	IMPDH2	1.51834	0.602497	<0.001
1718	DHCR24	1.73801	0.797439	<0.001		2705	GJB1	1.51543	0.599729	0.00405016
4150	MAZ	1.73258	0.792924	<0.001		55884	WSB2	1.51387	0.598245	<0.001
7280	TUBB2A	1.72996	0.790741	<0.001		10892	MALT1	1.51194	0.596405	0.00313255
6480	ST6GAL1	1.72973	0.790544	<0.001		6241	RRM2	1.50135	0.58626	0.0437767
100293281	NA	1.7249	0.786509	<0.001		25840	METTL7A	-1.50322	-0.588061	<0.001
100133696	NA	1.7249	0.786509	<0.001		8555	CDC14B	-1.51222	-0.596665	<0.001
100287275		1.7249	0.786509	<0.001		23052	ENDOD1	-1.51859	-0.602737	0.00299185
542767		1.7249	0.786509	<0.001		10278	EFS	-1.52413	-0.607983	<0.001
91227	GGTLC2	1.72481	0.786441	<0.001		3861	KRT14	-1.52518	-0.608977	0.000785377
2678	GGT1	1.72481	0.786441	<0.001		6518	SLC2A5	-1.54371	-0.626401	0.0182154
7852	CXCR4	1.72347	0.785315	<0.001		8630	HSD17B6	-1.54745	-0.629897	0.031543
7108	TM7SF2	1.72198	0.784066	<0.001		6622	SNCA	-1.55485	-0.636772	0.00246176
54845	ESRP1	1.71962	0.782089	0.00195781		6857	SYT1	-1.55655	-0.63835	<0.001
473	RERE	1.71656	0.779522	<0.001		283	ANG	-1.56433	-0.645544	<0.001
2982	GUCY1A3	1.71416	0.777505	<0.001		952	CD38	-1.56784	-0.648782	0.0874629
4609	MYC	1.71105	0.774884	<0.001		4494	MT1F	-1.56827	-0.649173	<0.001
7764	ZNF217	1.71003	0.774019	<0.001		4681	NBL1	-1.57957	-0.659527	<0.001
1824	DSC2	1.70944	0.773527	0.0342049		8537	BCAS1	-1.58257	-0.662269	<0.001
728441	GGT2	1.70913	0.773265	<0.001		4501	MT1X	-1.58315	-0.662794	<0.001
1958	EGR1	1.70819	0.772468	<0.001		4493	MT1E	-1.59077	-0.669722	<0.001
9144	SYNGR2	1.70764	0.772007	<0.001		4495	MT1G	-1.59643	-0.67485	<0.001
341	APOC1	1.70316	0.768214	<0.001		25816	TNFAIP8	-1.62749	-0.702649	<0.001
1528	CYB5A	1.69932	0.764956	<0.001		33	ACADL	-1.62926	-0.704218	0.00999455
7991	TUSC3	1.69877	0.764487	0.00196245		10417	SPON2	-1.63226	-0.706866	0.00149653
5909	RAP1GAP	1.69838	0.764159	<0.001		57415	C3orf14	-1.63445	-0.708808	0.00840509
154	ADRB2	1.69748	0.763391	<0.001		10267	RAMP1	-1.64831	-0.720985	<0.001
27087	B3GAT1	1.6964	0.762474	<0.001		5179	PENK	-1.66307	-0.733848	0.0791192
262	AMD1	1.69473	0.761052	0.00103232		11197	WIF1	-1.66639	-0.736729	0.0452405
306	ANXA3	1.69408	0.760499	0.000792067		8671	SLC4A4	-1.6694	-0.739331	0.0830321
27032	ATP2C1	1.69306	0.759637	<0.001		7113	TMPRSS2	-1.6784	-0.747089	0.00634759
10788	IQGAP2	1.69258	0.759222	<0.001		652798	PKP1	-1.70184	-0.767092	<0.001
23705	CADM1	1.68762	0.75499	<0.001		5317	PKP1	-1.70184	-0.767092	<0.001
2923	PDIA3	1.68642	0.753964	<0.001		9	NAT1	-1.71502	-0.77823	<0.001
957	ENTPD5	1.68205	0.750217	<0.001		384	ARG2	-1.72432	-0.786024	0.00324009
1311	COMP	1.68111	0.749418	<0.001		339479	FAM5C	-1.73893	-0.798196	0.00501053
222	ALDH3B2	1.67813	0.746855	<0.001		23310	NCAPD3	-1.74943	-0.806884	0.0151861
25803	SPDEF	1.67444	0.743675	<0.001		2171	FABP5	-1.75272	-0.809596	0.0182154
1843	DUSP1	1.67388	0.743192	<0.001		563	AZGP1	-1.78391	-0.835043	<0.001
3642	INSM1	1.66782	0.737963	<0.001		11057	ABHD2	-1.78796	-0.838313	0.00501053
2181	ACSL3	1.6673	0.737516	<0.001		4311	MME	-1.81777	-0.862167	0.0214058
10912	GADD45G	1.66006	0.731238	<0.001		10178	ODZ1	-1.84901	-0.886754	0.00703058
3491	CYR61	1.6591	0.730404	<0.001		4499	MT1M	-1.90227	-0.927723	<0.001
1847	DUSP5	1.6578	0.729273	<0.001		10647	SCGB1D2	-1.90307	-0.928331	0.00139473
5831	PYCR1	1.6559	0.72762	<0.001		5873	RAB27A	-1.94082	-0.956668	<0.001
4285	MIPEP	1.65416	0.726098	0.00143623		26047	CNTNAP2	-1.97461	-0.981567	0.00760274
4070	TACSTD2	1.65241	0.724572	<0.001		4285	MIPEP	-2.0109	-1.00784	0.00114581
467	ATF3	1.65191	0.724137	<0.001		1948	EFNB2	-2.0465	-1.03316	0.000561799
654364	NME1-NME2	1.64882	0.72143	<0.001		885	CCK	-2.13553	-1.0946	0.00471151
4831	NME1-NME2	1.64882	0.72143	<0.001		6019	RLN2	-2.1521	-1.10575	0.00109093
6695	SPOCK1	1.6475	0.720274	<0.001		744	MPPED2	-2.16162	-1.11212	<0.001
2152	F3	1.64709	0.71992	<0.001		55214	LEPREL1	-2.21241	-1.14562	<0.001
4179	CD46	1.64346	0.716736	0.0107095		100293281	NA	-2.22623	-1.1546	0.00201358
440670	NA	1.64248	0.715879	0.00583751		100133696	NA	-2.22623	-1.1546	0.00201358
8335	HIST1H2AB	1.64224	0.715669	<0.001		100287275		-2.22623	-1.1546	0.00201358
3012	HIST1H2AB	1.64224	0.715669	<0.001		542767		-2.22623	-1.1546	0.00201358
2166	FAAH	1.64171	0.715198	<0.001		27232	GNMT	-2.44012	-1.28695	<0.001
257407	C2orf72	1.64079	0.714389	<0.001		3248	HPGD	-2.54082	-1.3453	<0.001
22837	COBLL1	1.63911	0.712916	<0.001		5558	NA	-2.57752	-1.36599	<0.001
4926	NUMA1	1.63281	0.707353	0.00186036		247	ALOX15B	-2.72896	-1.44835	<0.001
6296	ACSM3	1.62894	0.703936	<0.001		290	ANPEP	-3.03906	-1.60362	<0.001
6768	ST14	1.62772	0.702856	<0.001		7033	TFF3	-3.35956	-1.74827	<0.001
955	ENTPD6	1.626	0.701326	<0.001		6013	RLN1	-4.23366	-2.08191	<0.001
55503	TRPV6	1.62551	0.700889	0.00893792
79098	C1orf116	1.62491	0.700361	0.00940787
220	ALDH1A3	1.62291	0.698584	<0.001
23623	RUSC1	1.61821	0.694402	<0.001
7402	UTRN	1.61451	0.691096	0.0418028
92086	GGTLC1	1.61135	0.688272	<0.001
65986	ZBTB10	1.60832	0.685553	<0.001
3615	IMPDH2	1.60789	0.68517	<0.001
9053	MAP7	1.60527	0.682819	<0.001
7103	TSPAN8	1.60514	0.682701	0.00119983
9413	FAM189A2	1.60321	0.680966	<0.001
4616	GADD45B	1.60284	0.680629	<0.001
5046	PCSK6	1.60235	0.680189	<0.001
1280	COL2A1	1.60132	0.679263	<0.001
10892	MALT1	1.60044	0.678471	0.0164389
51334	PRR16	1.59977	0.677867	<0.001
54738	FEV	1.59951	0.677626	<0.001
6001	RGS10	1.59923	0.67738	<0.001
9592	IER2	1.59919	0.677343	<0.001
85236	HIST1H2BK	1.597	0.675361	<0.001
3329	HSPD1	1.59529	0.673815	<0.001
6659	SOX4	1.59455	0.673149	<0.001
2739	GLO1	1.59118	0.670101	<0.001
2150	F2RL1	1.58655	0.665892	<0.001
10653	SPINT2	1.5862	0.665571	<0.001
83988	NCALD	1.58316	0.662809	<0.001
5987	TRIM27	1.58273	0.662412	<0.001
2591	GALNT3	1.58236	0.662076	<0.001
3727	JUND	1.58174	0.661511	<0.001
9980	DOPEY2	1.58015	0.660058	<0.001
288	ANK3	1.57842	0.65848	<0.001
6597	SMARCA4	1.57768	0.657803	<0.001
7531	YWHAE	1.57703	0.657211	0.000662989
6159	RPL29	1.57442	0.654817	<0.001
987	LRBA	1.57217	0.65276	<0.001
144195	SLC2A14	1.57059	0.651302	0.0716067
124583	CANT1	1.56862	0.649497	<0.001
3936	LCP1	1.56808	0.649001	0.00219169
348	APOE	1.56664	0.647672	<0.001
150094	SIK1	1.56541	0.64654	<0.001
5479	PPIB	1.56474	0.645926	<0.001
10549	PRDX4	1.56372	0.64498	<0.001
6652	SORD	1.56121	0.642663	0.0572385
23193	GANAB	1.56032	0.641839	<0.001
9618	TRAF4	1.55822	0.639898	<0.001
3382	ICA1	1.55817	0.639851	<0.001
11057	ABHD2	1.55585	0.637705	0.0472051
1938	EEF2	1.55526	0.637158	<0.001
10606	PAICS	1.55423	0.636202	<0.001
4830	NME1	1.55385	0.63585	<0.001
8743	TNFSF10	1.55302	0.635076	<0.001
31	ACACA	1.55275	0.634829	<0.001
27230	SERP1	1.55131	0.633487	<0.001
6558	SLC12A2	1.55078	0.632992	<0.001
6573	SLC19A1	1.55043	0.632669	<0.001
7082	TJP1	1.55039	0.632628	0.0712861
9908	G3BP2	1.54936	0.631676	0.00309199
8766	RAB11A	1.54787	0.63028	<0.001
10162	LPCAT3	1.546	0.628544	<0.001
1200	TPP1	1.54574	0.628299	<0.001
23764	MAFF	1.54321	0.625934	0.00281102
25924	MYRIP	1.54163	0.624456	<0.001
9455	HOMER2	1.54152	0.624351	<0.001
63941	NECAB3	1.54113	0.623985	<0.001
9185	REPS2	1.54103	0.623896	<0.001
6692	SPINT1	1.54058	0.623471	0.00446067
80004	ESRP2	1.53961	0.622569	<0.001
7358	UGDH	1.53816	0.621208	<0.001
283450	C12orf51	1.53741	0.620499	<0.001
54431	DNAJC10	1.53691	0.620032	<0.001
100423062	IGLL5	1.53681	0.619935	0.00130996
129642	MBOAT2	1.535	0.618235	<0.001
293	SLC25A6	1.53313	0.616478	<0.001
523	ATP6V1A	1.53229	0.615689	0.00408778
375	ARF1	1.53193	0.615351	0.0880174
100293440	NA	1.53029	0.613808	0.0294935
23423	TMED3	1.53011	0.613631	<0.001
3783	KCNN4	1.5283	0.611926	<0.001
8763	CD164	1.52753	0.611199	0.00900884
8301	PICALM	1.52702	0.61072	0.0817387
10434	LYPLA1	1.52653	0.610257	<0.001
4824	NKX3-1	1.52451	0.608345	<0.001
11272	PRR4	1.5216	0.605588	<0.001
2673	GFPT1	1.52127	0.605274	<0.001
9777	TM9SF4	1.5204	0.604455	0.0032659
10560	SLC19A2	1.51764	0.601828	0.0888007
90993	CREB3L1	1.51761	0.601797	<0.001
51635	DHRS7	1.51694	0.601163	0.0119868
27346	TMEM97	1.51681	0.60104	<0.001
79170	PRR15L	1.51357	0.597953	0.00596968
51433	ANAPC5	1.51233	0.59677	<0.001
728661	SLC35E2B	1.51188	0.596346	<0.001
56142	PCDHA6	1.51158	0.596058	<0.001
56140	PCDHA8	1.51158	0.596058	<0.001
56139	PCDHA10	1.51158	0.596058	<0.001
56138	PCDHA11	1.51158	0.596058	<0.001
56137	PCDHA12	1.51158	0.596058	<0.001
56136	PCDHA13	1.51158	0.596058	<0.001
56135	PCDHAC1	1.51158	0.596058	<0.001
56134	PCDHAC2	1.51158	0.596058	<0.001
25800	SLC39A6	1.50979	0.594344	<0.001
6515	SLC2A3	1.50963	0.594191	0.00125495
8287	USP9Y	1.5092	0.593783	<0.001
79670	ZCCHC6	1.50889	0.593487	<0.001
8871	SYNJ2	1.50701	0.591688	0.00232075
10959	TMED2	1.50622	0.590937	<0.001
6662	SOX9	1.50521	0.589964	<0.001
23607	CD2AP	1.50386	0.588673	<0.001
9919	SEC16A	1.50329	0.588128	<0.001
9882	TBC1D4	1.50242	0.587289	<0.001
6431	SRSF6	1.50229	0.587168	<0.001
23598	PATZ1	1.50173	0.586629	<0.001
26503	SLC17A5	1.50139	0.5863	<0.001
8404	SPARCL1	-1.50255	-0.587414	<0.001
3384	ICAM2	-1.50381	-0.588624	<0.001
7048	TGFBR2	-1.50429	-0.589079	<0.001
4585	MUC4	-1.50866	-0.593264	<0.001
9750	FAM65B	-1.51126	-0.595752	0.0138691
3914	LAMB3	-1.51307	-0.597479	<0.001
23136	EPB41L3	-1.51316	-0.597566	<0.001
23432	GPR161	-1.51472	-0.599056	<0.001
285	ANGPT2	-1.51653	-0.600777	0.0366022
90865	IL33	-1.51698	-0.6012	<0.001
51375	SNX7	-1.51875	-0.602888	<0.001
7356	SCGB1A1	-1.51877	-0.602907	<0.001
56898	BDH2	-1.51982	-0.603898	<0.001
1305	COL13A1	-1.52135	-0.605352	<0.001
55885	LMO3	-1.52145	-0.605444	<0.001
2534	FYN	-1.52203	-0.605993	<0.001
8854	ALDH1A2	-1.52321	-0.607113	<0.001
30008	EFEMP2	-1.52445	-0.608285	<0.001
11142	PKIG	-1.52604	-0.609795	<0.001
4496	MT1H	-1.5264	-0.610132	<0.001
5358	PLS3	-1.52677	-0.610483	<0.001
3679	ITGA7	-1.52863	-0.612241	<0.001
2274	FHL2	-1.52926	-0.612838	<0.001
3315	HSPB1	-1.52935	-0.612915	<0.001
6716	NA	-1.52946	-0.613024	<0.001
2947	GSTM3	-1.52977	-0.613313	<0.001
7041	TGFB1I1	-1.53111	-0.614574	<0.001
822	CAPG	-1.53114	-0.614607	<0.001
5325	PLAGL1	-1.53151	-0.614951	<0.001
284	ANGPT1	-1.53169	-0.615123	<0.001
6443	SGCB	-1.53235	-0.615747	<0.001
3399	ID3	-1.53281	-0.616176	<0.001
6909	TBX2	-1.53377	-0.617082	0.0946963
23022	PALLD	-1.53387	-0.617176	<0.001
89927	C16orf45	-1.53415	-0.61744	<0.001
26585	GREM1	-1.53491	-0.618152	0.0199936
6563	SLC14A1	-1.53681	-0.619938	<0.001
54541	DDIT4	-1.53766	-0.620735	<0.001
9452	ITM2A	-1.53805	-0.621107	<0.001
4026	LPP	-1.53823	-0.621269	<0.001
2628	GATM	-1.53835	-0.621388	<0.001
5768	QSOX1	-1.53884	-0.621841	<0.001
10544	PROCR	-1.53893	-0.62193	0.0376303
3910	LAMA4	-1.53905	-0.622038	<0.001
5764	PTN	-1.54065	-0.623536	<0.001
6280	S100A9	-1.54756	-0.629997	0.0074531
120	ADD3	-1.54786	-0.630279	<0.001
72	ACTG2	-1.54834	-0.630725	<0.001
23137	SMC5	-1.55164	-0.633789	0.0152597
2252	FGF7	-1.55242	-0.634517	0.0427999
55859	BEX1	-1.55369	-0.635701	<0.001
9124	PDLIM1	-1.55583	-0.637682	<0.001
2791	GNG11	-1.55594	-0.637785	<0.001
5788	PTPRC	-1.55737	-0.639112	0.00241522
7122	CLDN5	-1.55754	-0.639265	<0.001
5100	PCDH8	-1.55956	-0.641138	0.0017084
29995	LMCD1	-1.55964	-0.641212	<0.001
51704	GPRC5B	-1.55968	-0.641249	<0.001
715	NA	-1.56227	-0.643643	<0.001
25984	KRT23	-1.56352	-0.644796	0.00428666
4045	LSAMP	-1.56365	-0.644916	0.00198027
8543	LMO4	-1.56475	-0.64593	<0.001
6450	SH3BGR	-1.56483	-0.646006	0.00123136
100291671	NA	-1.56483	-0.646006	0.00123136
4131	MAP1B	-1.56598	-0.647061	0.0319025
84525	HOPX	-1.56666	-0.647695	0.018139
8519	IFITM1	-1.56693	-0.647944	<0.001
6525	SMTN	-1.56724	-0.648224	<0.001
4692	NDN	-1.56879	-0.649653	<0.001
3487	IGFBP4	-1.56887	-0.649722	0.000519548
60489	APOBEC3G	-1.56934	-0.650161	<0.001
10133	OPTN	-1.57009	-0.650849	<0.001
3306	HSPA2	-1.571	-0.65168	0.00184748
5104	SERPINA5	-1.57197	-0.652577	<0.001
91851	CHRDL1	-1.57521	-0.655544	<0.001
1368	CPM	-1.57676	-0.656963	<0.001
29108	PYCARD	-1.57806	-0.658153	<0.001
7102	TSPAN7	-1.58061	-0.660486	<0.001
23462	HEY1	-1.58461	-0.664125	0.00188012
5937	RBMS1	-1.5847	-0.664209	<0.001
684	BST2	-1.58564	-0.665062	0.000930579
7150	TOP1	-1.58601	-0.665402	<0.001
7123	CLEC3B	-1.58741	-0.666674	<0.001
10791	VAMP5	-1.58871	-0.667854	<0.001
10950	BTG3	-1.59242	-0.671217	<0.001
6571	SLC18A2	-1.59262	-0.671404	<0.001
6277	S100A6	-1.59268	-0.67146	<0.001
100294277	NA	-1.5938	-0.672474	0.0692786
100294114	NA	-1.5938	-0.672474	0.0692786
100133763		-1.5938	-0.672474	0.0692786
100133678		-1.5938	-0.672474	0.0692786
2294	FOXF1	-1.59398	-0.672633	<0.001
4684	NCAM1	-1.59505	-0.673605	<0.001
5730	PTGDS	-1.59584	-0.674319	<0.001
4659	PPP1R12A	-1.59707	-0.675427	<0.001
1264	CNN1	-1.5974	-0.675725	<0.001
1902	LPAR1	-1.59749	-0.675805	<0.001
5806	PTX3	-1.59818	-0.676427	0.00653853
4013	VWA5A	-1.60028	-0.678322	<0.001
6372	CXCL6	-1.60031	-0.678354	0.0426215
4211	MEIS1	-1.60071	-0.678716	<0.001
9899	SV2B	-1.6026	-0.680416	0.0138088
284119	PTRF	-1.60568	-0.683183	<0.001
9627	SNCAIP	-1.60606	-0.683522	0.022502
4837	NNMT	-1.60748	-0.684797	<0.001
2774	GNAL	-1.60799	-0.685259	<0.001
6288	SAA1	-1.60859	-0.685796	0.0795378
4199	ME1	-1.61154	-0.688436	<0.001
8082	SSPN	-1.61187	-0.688733	<0.001
5350	PLN	-1.61199	-0.688846	<0.001
25840	METTL7A	-1.61286	-0.689622	<0.001
2040	STOM	-1.61628	-0.69268	<0.001
8476	CDC42BPA	-1.62171	-0.697518	<0.001
710	SERPING1	-1.62172	-0.697528	<0.001
9123	SLC16A3	-1.62201	-0.697784	0.019097
3397	ID1	-1.62447	-0.699969	<0.001
28232	SLCO3A1	-1.62842	-0.703471	<0.001
800	CALD1	-1.63033	-0.705167	<0.001
64123	ELTD1	-1.6326	-0.70717	<0.001
732446	NA	-1.63292	-0.707457	<0.001
2621	GAS6	-1.63292	-0.707457	<0.001
390	RND3	-1.63574	-0.709943	<0.001
5742	PTGS1	-1.6415	-0.715014	<0.001
5919	RARRES2	-1.64162	-0.715125	<0.001
25802	LMOD1	-1.64224	-0.715662	<0.001
8572	PDLIM4	-1.64281	-0.716167	<0.001
4212	MEIS2	-1.64477	-0.717884	<0.001
9429	ABCG2	-1.64689	-0.719747	<0.001
653	BMP5	-1.64862	-0.72126	0.00180941
3779	KCNMB1	-1.64959	-0.722104	<0.001
22943	DKK1	-1.65031	-0.722734	0.0303263
477	ATP1A2	-1.65396	-0.725924	<0.001
8516	ITGA8	-1.65556	-0.727323	0.0202387
3572	IL6ST	-1.65829	-0.729701	<0.001
5355	PLP2	-1.66065	-0.731748	<0.001
2869	GRK5	-1.66227	-0.733158	<0.001
29103	DNAJC15	-1.66405	-0.734702	<0.001
3691	ITGB4	-1.66424	-0.734865	<0.001
1382	CRABP2	-1.66743	-0.737624	0.047374
100133511	C3	-1.668	-0.738118	0.00733543
653879	NA	-1.668	-0.738118	0.00733543
718	C3	-1.668	-0.738118	0.00733543
4638	MYLK	-1.66918	-0.739141	<0.001
100291229	NA	-1.66989	-0.739752	<0.001
728113	ANXA8L1	-1.66989	-0.739752	<0.001
244	ANXA8L2	-1.66989	-0.739752	<0.001
653145	ANXA8	-1.66989	-0.739752	<0.001
11031	RAB31	-1.67064	-0.740398	<0.001
6382	SDC1	-1.67112	-0.740816	<0.001
2568	GABRP	-1.67478	-0.74397	0.0019155
58189	WFDC1	-1.67808	-0.746811	<0.001
3860	KRT13	-1.68087	-0.749207	0.000832089
7277	TUBA4A	-1.68235	-0.750476	<0.001
3628	INPP1	-1.68514	-0.752868	<0.001
29970	IQCJ-SCHIP1	-1.68571	-0.753355	<0.001
3872	KRT17	-1.6859	-0.753523	<0.001
10398	MYL9	-1.68907	-0.756229	<0.001
7450	VWF	-1.68952	-0.75661	<0.001
2318	FLNC	-1.69322	-0.759766	<0.001
7373	COL14A1	-1.69655	-0.762607	<0.001
11030	RBPMS	-1.69769	-0.76357	<0.001
25849	PARM1	-1.69856	-0.764316	<0.001
1288	COL4A6	-1.69989	-0.76544	<0.001
4094	MAF	-1.7108	-0.774672	<0.001
1992	SERPINB1	-1.71155	-0.775304	<0.001
7035	TFPI	-1.71712	-0.779989	<0.001
3764	KCNJ8	-1.71715	-0.78002	<0.001
3992	FADS1	-1.71856	-0.781201	<0.001
57758	SCUBE2	-1.72456	-0.786228	<0.001
8644	AKR1C3	-1.72548	-0.786997	0.00379064
2634	GBP2	-1.72995	-0.790732	<0.001
2263	FGFR2	-1.73504	-0.79497	<0.001
1910	EDNRB	-1.73931	-0.798513	<0.001
3839	KPNA3	-1.74231	-0.801001	<0.001
3777	KCNK3	-1.74653	-0.804494	<0.001
667	DST	-1.74725	-0.805084	<0.001
4057	LTF	-1.74755	-0.805331	<0.001
8555	CDC14B	-1.75261	-0.809507	<0.001
3290	HSD11B1	-1.75321	-0.810002	<0.001
9200		-1.75352	-0.810253	<0.001
5176	SERPINF1	-1.75505	-0.811511	<0.001
6358	CCL14	-1.76163	-0.816907	<0.001
5295	PIK3R1	-1.76251	-0.817629	<0.001
10630	PDPN	-1.76303	-0.818053	0.000667464
231	AKR1B1	-1.76395	-0.818812	<0.001
10231	RCAN2	-1.76669	-0.82105	<0.001
5268	SERPINB5	-1.76757	-0.821766	<0.001
8406	SRPX	-1.7693	-0.823175	<0.001
53836	GPR87	-1.77819	-0.830411	<0.001
3400	ID4	-1.77936	-0.83136	<0.001
11155	LDB3	-1.78012	-0.831978	<0.001
2014	EMP3	-1.78074	-0.83248	<0.001
4499	MT1M	-1.78161	-0.833185	0.000787125
5376	PMP22	-1.7829	-0.834229	<0.001
6604	SMARCD3	-1.78573	-0.836516	<0.001
9638	FEZ1	-1.79006	-0.840012	<0.001
3479	IGF1	-1.79228	-0.841798	<0.001
858	CAV2	-1.79569	-0.844538	<0.001
6518	SLC2A5	-1.79608	-0.84485	<0.001
1645	AKR1C1	-1.79802	-0.84641	0.000909403
1646	AKR1C2	-1.79802	-0.84641	0.000909403
1466	CSRP2	-1.79818	-0.846539	<0.001
4501	MT1X	-1.80118	-0.848943	<0.001
4311	MME	-1.80242	-0.849936	<0.001
3371	TNC	-1.80932	-0.855445	<0.001
84909	C9orf3	-1.80968	-0.855737	<0.001
57007	CXCR7	-1.81149	-0.857175	<0.001
2950	GSTP1	-1.81257	-0.858038	<0.001
11170	FAM107A	-1.81469	-0.859727	<0.001
302	ANXA2	-1.815	-0.859973	<0.001
3912	LAMB1	-1.81758	-0.86202	<0.001
1674	DES	-1.82171	-0.865295	<0.001
6279	S100A8	-1.82287	-0.866209	0.00378518
316	AOX1	-1.82566	-0.868417	<0.001
2625	GATA3	-1.83747	-0.877721	<0.001
1066	CES1	-1.83868	-0.878674	<0.001
140597	TCEAL2	-1.84339	-0.882365	<0.001
2919	CXCL1	-1.84477	-0.883438	0.0014154
730	C7	-1.84525	-0.883818	<0.001
7049	TGFBR3	-1.84733	-0.885444	<0.001
3489	IGFBP6	-1.84886	-0.886634	<0.001
1191	CLU	-1.86367	-0.898145	<0.001
5121	PCP4	-1.86661	-0.900417	<0.001
11341	SCRG1	-1.8681	-0.901573	<0.001
4744	NEFH	-1.90002	-0.926018	<0.001
5270	SERPINE2	-1.90961	-0.93328	<0.001
10278	EFS	-1.90982	-0.933434	<0.001
2619	GAS1	-1.91014	-0.933677	<0.001
4753	NELL2	-1.91094	-0.93428	<0.001
5507	PPP1R3C	-1.91206	-0.935129	<0.001
7043	TGFB3	-1.9246	-0.944558	<0.001
10563	CXCL13	-1.9453	-0.959995	0.0729307
5348	FXYD1	-1.9502	-0.963621	<0.001
481	ATP1B1	-1.9526	-0.965397	<0.001
50486	G0S2	-1.95405	-0.966466	<0.001
1580	CYP4B1	-1.95778	-0.969215	<0.001
125	ADH1B	-1.965	-0.974531	0.00145928
2697	GJA1	-1.96946	-0.9778	<0.001
2824	GPM6B	-1.99283	-0.994818	<0.001
5168	ENPP2	-2.00813	-1.00585	<0.001
1346	COX7A1	-2.01164	-1.00837	<0.001
26	ABP1	-2.02456	-1.01761	0.00117813
2202	EFEMP1	-2.03605	-1.02577	<0.001
1577	CYP3A5	-2.03893	-1.02781	<0.001
3428	IFI16	-2.04136	-1.02953	<0.001
3855	KRT7	-2.06818	-1.04836	0.00106886
1805	DPT	-2.08267	-1.05843	<0.001
4885	NPTX2	-2.10035	-1.07063	0.0199569
2532	DARC	-2.10351	-1.0728	<0.001
10562	OLFM4	-2.11197	-1.07859	0.00236337
10406	WFDC2	-2.11422	-1.08013	<0.001
5947	RBP1	-2.13971	-1.09741	<0.001
6275	S100A4	-2.14126	-1.09846	<0.001
6591	SNAI2	-2.14519	-1.10111	<0.001
23650	TRIM29	-2.16101	-1.1117	<0.001
8613	PPAP2B	-2.1616	-1.1121	<0.001
857	CAV1	-2.16798	-1.11635	<0.001
70	ACTC1	-2.17379	-1.12021	<0.001
1475	CSTA	-2.22878	-1.15625	<0.001
885	CCK	-2.24676	-1.16785	<0.001
23767	FLRT3	-2.37199	-1.2461	<0.001
1410	CRYAB	-2.39704	-1.26126	<0.001
6590	SLPI	-2.40804	-1.26786	0.028233
5918	RARRES1	-2.48234	-1.3117	0.000859065
5179	PENK	-2.52153	-1.3343	<0.001
8626	TP63	-2.53265	-1.34065	<0.001
3866	KRT15	-2.55508	-1.35337	<0.001
1672	DEFB1	-2.60113	-1.37914	<0.001
11197	WIF1	-2.60163	-1.37942	<0.001
1675	CFD	-2.75877	-1.46403	<0.001
3852	KRT5	-2.79478	-1.48274	<0.001
6273	S100A2	-2.88311	-1.52762	<0.001
3861	KRT14	-3.26786	-1.70835	<0.001
5005	ORM2	-3.34797	-1.74329	0.0844076
5004	ORM1	-3.49443	-1.80506	0.0458005
