# Supplementary material for: Characterization of Transcriptional Changes in ERG Rearrangement-Positive Prostate Cancer Identifies the Regulation of Metabolic Sensors Such as Neuropeptide Y
Source: PLoS One. 2013 Feb 4;8(2):e55207. doi: 10.1371/journal.pone.0055207 (PMC3563644; doi:10.1371/journal.pone.0055207)
Supplement: Table S2 — Validation of genes differentially regulated in prostate cancer determined by meta-analysis using an independent expression analysis. (XLS) [file pone.0055207.s007.xls]

## Sheet: table S2
Table S2 Validation of genes differentially regulated in prostate cancer determined by meta-analysis using an independent expression analysis. Genes are listed, when a minimum of 1.5-fold regulated with a corrected p-value < 0.1. Up-regulated genes appear in red, down-regulated genes in green. More than 2-fold regulated genes appear bold. Validation was performed applying two different approaches…
ERG+ prostate cancer compared to ERG- prostate cancer
gene ID	gene symbol	meta-analysis		validation analysis
		fold-change	P-value (BH corrected)	fold-change	P-value (BH corrected) target gene approach	P-value (BH corrected) independent approach
10321	CRISP3	9.3192	<0.001	1.0509	0.336692	0.676177
1280	COL2A1	3.76059	<0.001	2.54739	0.00342325	0.0462217
776	CACNA1D	3.55459	<0.001	1.15568	0.00295917	0.0408342
51365	PLA1A	3.495	<0.001	2.12238	<0.001	0.00546121
3109	HLA-DMB	3.25752	<0.001	2.64893	<0.001	0.0047911
7941	PLA2G7	3.18722	<0.001	2.09887	0.00113099	0.018356
23600	AMACR	3.02125	0.00823313	1.08123	0.855069	0.949897
221395	GPR116	2.58028	<0.001	2.35918	0.000513623	0.00872146
2153	F5	2.53215	<0.001	1.91609	0.0256163	0.193272
83988	NCALD	2.35476	<0.001	1.65736	0.0183261	0.159598
3783	KCNN4	2.33598	<0.001	1.43655	0.0808848	0.372165
8605	PLA2G4C	2.31016	<0.001	1.66894	0.00123665	0.0195459
10551	AGR2	2.26562	<0.001	-1.05772	0.783934	0.926938
3642	INSM1	2.25518	<0.001	1.35695	0.00351471	0.0476467
347	APOD	2.14466	<0.001	1.92615	0.00458396	0.0607739
2152	F3	2.08441	<0.001	1.71564	0.00379985	0.0516104
4852	NPY	2.07092	0.0139664	1.85217	0.0562644	0.304388
9645	MICAL2	2.03265	<0.001
9547	CXCL14	2.00167	0.00474511	1.0115	0.956674	0.985735
91227	GGTLC2	1.96688	<0.001	1.5574	0.00700849	0.0852601
2678	GGT1	1.96688	<0.001	1.74085	0.00932957	0.10383
27324	TOX3	1.95417	<0.001	1.01529	0.760097	0.911049
2690	GHR	1.93285	<0.001	1.3914	0.0947055	0.398476
4071	TM4SF1	1.93013	<0.001	1.29762	0.14847	0.490802
1131	CHRM3	1.91823	<0.001	1.62681	0.000513623	0.00873308
3710	ITPR3	1.9044	<0.001	1.7755	<0.001	0.00132863
728441	GGT2	1.88774	<0.001
26585	GREM1	1.88668	0.0180903	1.16493	0.344087	0.68071
5054	SERPINE1	1.87616	0.00225677	1.15008	0.493352	0.758802
1311	COMP	1.86281	0.0118292	-1.18223	0.688303	0.865641
92086	GGTLC1	1.85746	<0.001	-1.04997	0.303168	0.649007
4646	MYO6	1.82477	<0.001	1.48103	0.00887385	0.100022
221061	FAM171A1	1.81253	<0.001	1.43655	0.00153429	0.0238605
3249	HPN	1.80914	0.0223881	1.02723	0.856421	0.956435
3790	KCNS3	1.80852	<0.001	2.22928	<0.001	<0.001
6424	SFRP4	1.77705	0.0169695	1.08032	0.783934	0.925962
3280	HES1	1.75551	<0.001	1.70859	<0.001	0.00546121
1124	CHN2	1.74419	<0.001	1.38859	0.0255825	0.192724
397	ARHGDIB	1.74359	<0.001	1.535	0.00351471	0.0484488
56892	C8orf4	1.72536	<0.001	1.60024	0.0611917	0.317111
4015	LOX	1.72311	<0.001	1.42806	0.00479318	0.0639445
8612	PPAP2C	1.70952	<0.001	1.21539	0.131479	0.470528
2650	GCNT1	1.70657	0.00522649	1.40376	0.190335	0.538918
51334	PRR16	1.69702	0.00911932	-1.28495	0.256963	0.609429
51703	ACSL5	1.69471	<0.001	1.30819	0.262603	0.617803
5140	PDE3B	1.69125	<0.001	1.49092	<0.001	0.00112739
5265	SERPINA1	1.68752	0.0118562	1.04678	0.760097	0.91091
10656	KHDRBS3	1.67168	<0.001	1.8748	0.00556784	0.0714711
6659	SOX4	1.67061	0.00609362	1.06787	0.635557	0.838298
9052	GPRC5A	1.6556	0.0329361	-1.07275	0.643303	0.842805
7058	THBS2	1.65559	0.0189358	1.06247	0.783934	0.924372
1298	COL9A2	1.64281	0.0939196	2.58769	0.0017979	0.0267246
8505	PARG	1.63124	<0.001	1.33693	0.00217005	0.0317636
634	CEACAM1	1.62521	0.00139473	1.09097	0.760097	0.909501
3708	ITPR1	1.62477	<0.001	1.55506	0.0067441	0.0823267
721	C4B	1.62367	<0.001
720	C4A	1.62367	<0.001	1.02326	0.755934	0.901893
9404	LPXN	1.60672	<0.001	1.17943	0.221502	0.57852
654364	NME1-NME2	1.60402	<0.001	-1.03495	0.679732	0.859728
4831	NME1-NME2	1.60402	<0.001	-1.06223	0.755934	0.904364
54829	ASPN	1.60203	0.00998731
81557	MAGED4B	1.59569	<0.001	1.07753	0.200488	0.55255
9201	DCLK1	1.59191	<0.001	1.31216	0.0106948	0.114139
272	AMPD3	1.59136	<0.001	1.29005	<0.001	0.00481773
8766	RAB11A	1.58879	<0.001	1.35927	<0.001	0.00272751
2983	GUCY1B3	1.58847	<0.001	-1.01639	0.755934	0.904588
9734	HDAC9	1.58803	0.00181559	1.04505	0.389928	0.704889
65108	MARCKSL1	1.58759	<0.001	1.33184	<0.001	0.00304326
2643	GCH1	1.5855	0.00998731	1.02678	0.688303	0.865731
7052	TGM2	1.58344	<0.001	1.12975	0.554777	0.793374
6696	SPP1	1.58141	0.00675655	1.13793	0.448539	0.733665
1847	DUSP5	1.57767	0.0728756	1.2813	0.177032	0.523736
10631	POSTN	1.57757	0.0103407	-1.0058	0.943584	0.980594
6296	ACSM3	1.57576	0.0557444	1.28632	0.1905	0.53931
5597	MAPK6	1.57387	<0.001	1.26501	0.0106948	0.114139
2532	DARC	1.57016	0.00586742	1.08012	0.652665	0.846124
10397	NDRG1	1.5694	<0.001	1.1572	0.298955	0.645519
4072	EPCAM	1.56871	<0.001	1.30946	0.00523468	0.0677305
7358	UGDH	1.56476	<0.001	1.2358	0.104591	0.427385
3383	ICAM1	1.5624	0.00122814	1.04212	0.625576	0.828209
7074	TIAM1	1.5617	<0.001	1.0844	0.0269311	0.20066
2195	FAT1	1.55864	<0.001	1.23485	0.126317	0.461324
6675	UAP1	1.55553	<0.001	1.06651	0.629034	0.830498
123	PLIN2	1.55503	<0.001	1.61374	0.000604161	0.0104663
51170	HSD17B11	1.55307	<0.001	1.2847	0.0974003	0.407756
633	BGN	1.54977	<0.001	1.02741	0.856421	0.951658
4953	ODC1	1.54971	0.00195469	1.34081	0.181893	0.529147
51761	ATP8A2	1.54932	0.00522649	1.05975	0.150014	0.49283
2982	GUCY1A3	1.54797	<0.001	1.43818	0.0111254	0.116909
4830	NME1	1.54361	<0.001	-1.11421	0.262603	0.617803
7837	PXDN	1.54243	<0.001	-1.09772	0.409081	0.715281
81831	NETO2	1.53987	0.00620604	1.28078	0.0510218	0.286281
4582	MUC1	1.53578	0.0690714	-1.07236	0.787542	0.928566
79689	STEAP4	1.53528	0.0265926	1.31037	0.0226302	0.178414
5192	PEX10	1.53198	0.00480593	1.67739	0.0140091	0.135046
51176	LEF1	1.53065	0.00142657	1.0561	0.755934	0.900674
10606	PAICS	1.52264	<0.001	1.0666	0.625576	0.826068
1009	CDH11	1.52194	0.0118684	1.04108	0.752762	0.89563
8507	ENC1	1.52176	<0.001	1.45555	0.00351471	0.0479048
216	ALDH1A1	1.5203	0.00794637	1.48972	0.13288	0.472316
3615	IMPDH2	1.51834	<0.001	-1.01646	0.921775	0.97585
2705	GJB1	1.51543	0.00405016	1.19065	0.131479	0.469736
55884	WSB2	1.51387	<0.001	1.03814	0.625576	0.828252
10892	MALT1	1.51194	0.00313255	1.15103	0.291103	0.64227
6241	RRM2	1.50135	0.0437767	-1.02058	0.752762	0.895287
25840	METTL7A	-1.50322	<0.001	1.0183	0.783828	0.920419
8555	CDC14B	-1.51222	<0.001	-1.24339	0.267464	0.623109
23052	ENDOD1	-1.51859	0.00299185	-1.40663	0.0511515	0.287333
10278	EFS	-1.52413	<0.001	1.05906	0.68403	0.861861
3861	KRT14	-1.52518	0.000785377	1.19484	0.241357	0.599711
6518	SLC2A5	-1.54371	0.0182154	1.146	0.46349	0.73963
8630	HSD17B6	-1.54745	0.031543	-1.19114	0.496368	0.761207
6622	SNCA	-1.55485	0.00246176	1.01772	0.90756	0.970707
6857	SYT1	-1.55655	<0.001	-1.10843	0.0635751	0.325518
283	ANG	-1.56433	<0.001	-1.29854	0.189847	0.537296
952	CD38	-1.56784	0.0874629	-1.08255	0.755934	0.899595
4494	MT1F	-1.56827	<0.001	-1.31038	0.327212	0.666973
4681	NBL1	-1.57957	<0.001	-1.59225	0.00295917	0.0421754
8537	BCAS1	-1.58257	<0.001	-1.42678	0.0963038	0.402603
4501	MT1X	-1.58315	<0.001	-1.45454	0.0982908	0.412532
4493	MT1E	-1.59077	<0.001	-1.70288	0.0903723	0.391813
4495	MT1G	-1.59643	<0.001	-2.1553	0.0310767	0.217193
25816	TNFAIP8	-1.62749	<0.001	-1.27785	0.043608	0.255289
33	ACADL	-1.62926	0.00999455	-1.34085	0.0801375	0.369772
10417	SPON2	-1.63226	0.00149653	-1.34698	0.349644	0.683601
57415	C3orf14	-1.63445	0.00840509	-1.80233	0.0155758	0.143206
10267	RAMP1	-1.64831	<0.001	-1.59009	0.00980443	0.109021
5179	PENK	-1.66307	0.0791192	-1.16519	0.472637	0.747157
11197	WIF1	-1.66639	0.0452405	-0.999665	0.989477	0.997139
8671	SLC4A4	-1.6694	0.0830321	-1.54257	0.0915804	0.394563
7113	TMPRSS2	-1.6784	0.00634759	-1.45819	0.0269311	0.20066
5317	PKP1	-1.70184	<0.001	-1.16152	0.525467	0.776212
9	NAT1	-1.71502	<0.001	-1.38438	0.00199674	0.0284008
384	ARG2	-1.72432	0.00324009	-1.32666	0.197349	0.548465
339479	FAM5C	-1.73893	0.00501053	-1.1259	0.382951	0.702073
23310	NCAPD3	-1.74943	0.0151861	-1.49884	0.132847	0.4718
2171	FABP5	-1.75272	0.0182154	-2.51939	0.00458396	0.0604969
563	AZGP1	-1.78391	<0.001	-1.81662	0.0269311	0.20066
11057	ABHD2	-1.78796	0.00501053	-1.26951	0.017413	0.154119
4311	MME	-1.81777	0.0214058	-1.09882	0.755934	0.903324
10178	ODZ1	-1.84901	0.00703058
4499	MT1M	-1.90227	<0.001	-1.70178	0.0414851	0.246662
10647	SCGB1D2	-1.90307	0.00139473	-1.26049	0.0982908	0.413563
5873	RAB27A	-1.94082	<0.001	-1.43108	0.0511515	0.288511
26047	CNTNAP2	-1.97461	0.00760274	-1.62343	0.0505818	0.282737
4285	MIPEP	-2.0109	0.00114581	-2.46297	0.00256979	0.0370505
1948	EFNB2	-2.0465	0.000561799	-1.4077	0.0500982	0.276517
885	CCK	-2.13553	0.00471151	-1.02774	0.856421	0.954421
6019	RLN2	-2.1521	0.00109093	-1.20496	0.0848449	0.378617
744	MPPED2	-2.16162	<0.001	-1.08794	0.0849434	0.37883
55214	LEPREL1	-2.21241	<0.001	-1.98511	0.0126527	0.126621
542767		-2.22623	0.00201358	-1.864	0.0104011	0.110995
27232	GNMT	-2.44012	<0.001	-1.48805	0.0256163	0.192866
3248	HPGD	-2.54082	<0.001	-1.68759	0.00711226	0.0866155
5558	NA	-2.57752	<0.001	-1.2061	0.0857533	0.382043
247	ALOX15B	-2.72896	<0.001	-1.74909	0.0451949	0.257394
290	ANPEP	-3.03906	<0.001	-1.88502	0.0967452	0.404501
7033	TFF3	-3.35956	<0.001	-3.5105	<0.001	0.00494593
6013	RLN1	-4.23366	<0.001	-1.87977	0.0600666	0.313539
